# Supplementary material for: Impact of Organic Carbon Electron Donors on Microbial Community Development under Iron- and Sulfate-Reducing Conditions
Source: PLoS One. 2016 Jan 22;11(1):e0146689. doi: 10.1371/journal.pone.0146689 (PMC4723079; doi:10.1371/journal.pone.0146689)
Supplement: S1 Table — Amplicon libraries were constructed to target the V3-V4 region of the 16S rRNA-gene (E. coli positions 338–802). (XLS) [file pone.0146689.s004.xls]

## Sheet: TableS1
Supplementary Table 1. Summary of 454 sequence output per electron donor series.
Amplicon libraries were constructed to target the V3-V4 region of the 16S rRNA-gene (E. coli positions 338-802).
	Electron donor series (reads)
Day	Acetate	Lactate
0	3303	2783
8	3644	9594
12	1949	4023
17	5841	10822
22	7218	9744
28	7310	3898
42	5929	5141
50	9364	10103
57	3028	3046
71	3107	11098
84	9012	4176
average	5427.73	6766.18
	Electron donor series (reads)
Day	Glucose (white)	Glucose (brown)
0	1617	5322
1	6120	7304
2	3971	2839
3	3448	2653
5	4148	4570
8	12804	5022
12	5405	1035
17	4873	8310
22	4691	11807
28	9843	9670
42	6884	8834
50	3849	4300
average	5637.75	5972.17
overall average + SD		5,945 + 3,026
