# Supplementary material for: Impact of Organic Carbon Electron Donors on Microbial Community Development under Iron- and Sulfate-Reducing Conditions
Source: PLoS One. 2016 Jan 22;11(1):e0146689. doi: 10.1371/journal.pone.0146689 (PMC4723079; doi:10.1371/journal.pone.0146689)
Supplement: S2 Table — Amplicon libraries were constructed to target the V3-V4 region of the 16S rRNA-gene (E. coli positions 338–802). (XLS) [file pone.0146689.s005.xls]

## Sheet: TableS2
Supplementary Table 2. Summary of the total percentage of the microbial phyla by 454 based sequencing.
Amplicon libraries were constructed to target the V3-V4 region of the 16S rRNA-gene (E. coli positions 338-802).
Electron donor	Acetate	Acetate	Acetate	Acetate	Acetate	Acetate	Acetate	Acetate	Acetate	Acetate	Acetate
Sample name	FA1	FA3	FA4	FA5	FA6	FA7	FA8	FA9	FA10	FA11	FA12
Day	0	8	12	17	22	28	42	50	57	71	84
Acidobacteria	0.393582	0.0274424	0	0	0	0	0	0	0.363276	0	0
Actinobacteria	17.1965	3.62239	3.59159	1.86612	0.568024	0.779754	0.0337325	0.0213584	0.825627	0.160927	0.221926
Bacteroidetes	42.749	6.64105	1.53925	3.20151	0.595733	0.191518	0	0	0	0.128742	0.299601
Chloroflexi	0.211929	0	0	0.102722	0	0	0	0	0	0	0
Cyanobacteria	0	0	0	0.0171204	0	0.0547196	0	0	0.0330251	0	0
Deinococcus-Thermus	0	0	0	0	0	0	0	0	0	0	0
Firmicutes	7.20557	1.50933	12.4166	17.8565	48.7393	22.0383	43.6836	81.8133	64.5641	81.2681	47.5699
Nitrospira	0	0	0	0	0.0138543	0.164159	0.624051	0.309697	0.264201	0	0
Proteobacteria	30.6085	87.404	81.8368	76.9046	49.806	76.7715	55.5912	17.8022	33.9498	18.3779	51.8531
TM7	0	0	0	0	0	0	0	0	0	0	0.0554816
WS3	0.121102	0.0548847	0.256542	0	0	0	0	0	0	0	0
Unclassified Bacteria	1.51378	0.740944	0.359159	0.0513611	0.277085	0	0.067465	0.053396	0	0.0643708	0
Total	100	100	100	100	100	100	100	100	100	100	100
Electron donor	Lactate	Lactate	Lactate	Lactate	Lactate	Lactate	Lactate	Lactate	Lactate	Lactate	Lactate
Sample name	FL1	FL3	FL4	FL5	FL6	FL7	FL8	FL9	FL10	FL11	FL12
Day	0	8	12	17	22	28	42	50	57	71	84
Acidobacteria	0.251527	0	0	0	0.0102627	0	0	0	0	0	0
Actinobacteria	17.032	0.0312695	0.174	0.0462022	0.236043	1.46229	0.175063	0.148471	1.44452	2.0364	2.53831
Bacteroidetes	42.9752	0.104232	0.447427	0.101645	0.11289	0.0256542	0.0194515	0	0	0	0
Chloroflexi	0.0718649	0	0	0	0	0	0	0	0	0	0
Cyanobacteria	0.323392	0	0	0	0	0	0	0	0	0	0
Deinococcus-Thermus	0	0	0	0	0	0	0	0	0	0	0
Firmicutes	7.54581	99.1453	96.6443	98.4291	92.2106	77.2447	92.2	80.5305	55.3841	69.3008	73.7308
Nitrospira	0	0	0	0	0	0	0	0	0	0	0
Proteobacteria	30.6144	0.698353	2.73428	1.42303	7.39943	21.2417	7.60552	18.9647	41.9238	19.7693	11.5182
TM7	0	0	0	0	0	0	0	0	0	0	0
WS3	0	0	0	0	0	0	0	0	0	0	0
Unclassified Bacteria	1.18577	0.0208464	0	0	0.0307882	0.0256542	0	0.35633	1.24754	8.89349	12.2126
Total	100	100	100	100	100	100	100	100	100	100	100
Electron donor	Glucose (white)	Glucose (white)	Glucose (white)	Glucose (white)	Glucose (white)	Glucose (white)	Glucose (white)	Glucose (white)	Glucose (white)	Glucose (white)	Glucose (white)	Glucose (white)
Sample name	FGW1	FGW2	FGW3	FGW4	FGW5	FGW6	FGW7	FGW8	FGW9	FGW10	FGW11	FGW12
Day	0	1	2	3	5	8	12	17	22	28	42	50
Acidobacteria	0.927644	0.441176	0	0	0	0	0	0	0	0	0	0
Actinobacteria	22.2016	7.6634	0.0251826	0	0.048216	0.0390503	0.0370028	0.0615637	0.0213174	0.132074	0.188844	0.129904
Bacteroidetes	32.2202	16.1928	0.0251826	0.087007	0.096432	0.0390503	0.0185014	0.0410425	0.0852697	0.040638	0.0290529	0.0259808
Chloroflexi	0.309215	0.163399	0	0	0	0	0	0	0	0	0	0
Cyanobacteria	0	0.0163399	0	0	0	0	0	0	0	0	0.0145264	0
Deinococcus-Thermus	0.0618429	0	0	0	0	0	0	0	0	0	0	0
Firmicutes	7.91589	3.54575	99.9245	99.768	99.5661	98.9222	96.2257	94.0283	93.5621	90.3688	82.0163	80.9041
Nitrospira	0	0	0	0	0	0	0	0	0	0	0	0.0779423
Proteobacteria	29.3135	68.8072	0.0251826	0.145012	0.289296	0.984067	3.70028	5.86907	6.33127	9.4585	16.6909	15.5105
TM7	0	0.196078	0	0	0	0	0	0	0	0	0	0
WS3	0	0.294118	0	0	0	0	0	0	0	0	0	0
Unclassified Bacteria	7.05009	2.67974	0	0	0	0.0156201	0.0185014	0	0	0	1.06043	3.35152
Total	100	100	100	100	100	100	100	100	100	100	100	100
Electron donor	Glucose (brown)	Glucose (brown)	Glucose (brown)	Glucose (brown)	Glucose (brown)	Glucose (brown)	Glucose (brown)	Glucose (brown)	Glucose (brown)	Glucose (brown)	Glucose (brown)	Glucose (brown)
Sample name	FGB1	FGB2	FGB3	FGB4	FGB5	FGB6	FGB7	FGB8	FGB9	FGB10	FGB11	FGB12
Day	0	1	2	3	5	8	12	17	22	28	42	50
Acidobacteria	0.676437	0	0	0	0	0	0	0	0	0	0	0
Actinobacteria	31.2101	0.383352	0	0	0.0218818	0.0398248	0	0	0.0508173	0.0517063	0.0565995	0
Bacteroidetes	26.7944	0.301205	0.0704473	0.0376932	0.0656455	0.0199124	0	0.0120337	0	0.041365	0	0
Chloroflexi	0.169109	0	0	0	0	0	0	0	0	0	0	0
Cyanobacteria	0	0	0	0	0	0	0	0	0	0	0	0
Deinococcus-Thermus	0	0	0	0	0	0	0	0	0	0	0	0
Firmicutes	10.015	98.5214	99.8943	99.9246	99.8249	99.7013	99.7101	99.8676	99.8814	99.6484	99.7962	99.8837
Nitrospira	0	0	0	0	0	0	0	0	0	0	0	0
Proteobacteria	29.3499	0.684556	0.0352237	0.0376932	0.0875274	0.238949	0.289855	0.120337	0.0592869	0.258532	0.147159	0.0930233
TM7	0	0	0	0	0	0	0	0	0	0	0	0
WS3	0	0.0410734	0	0	0	0	0	0	0	0	0	0
Unclassified Bacteria	1.78504	0.0684556	0	0	0	0	0	0	0.00846955	0	0	0.0232558
Total	100	100	100	100	100	100	100	100	100	100	100	100
